# Supplementary material for: Transcriptomic profile of TNFhigh MAIT cells is linked to B cell response following SARS-CoV-2 vaccination
Source: Front Immunol. 2023 Jul 26;14:1208662. doi: 10.3389/fimmu.2023.1208662 (PMC10410451; doi:10.3389/fimmu.2023.1208662)
Supplement: Supplementary Figure 1 — Characterization of MAIT cells after the SARS-CoV-2 vaccination. (A) Overview of single-cell RNA-seq dataset analysis. UMAP visualization of the integrated single-cell transcriptomes of PBMCs from all the time points from all the subjects (242,765 cells) after QC filtering. In blue are highlighted the CD3+ enriched T cell clusters (clusters 1, 3 – 6, 8, 10, 12 – 14, 16 – 19, 23, and 31) identified among all the 36 clusters based on the expression of known markers (CD3 family genes and CD5), while in yellow the enriched B cells and ASCs (clusters 7, 11, 33, and 32), identified based on the expression of known markers (MS4A1 and CD19 for B cells, and XBP1, MZB1, and PRDM1 for ASCs), which have been then re-clusterized. (B) The dot plot shows the expression of selected cytokines for each CD3+ T cell cluster at time point P3. Dots are colored by the average expression of each gene scaled across all clusters and sized by the percentage of cells within a cluster (min. pct ≥ 10%). [file DataSheet_2.zip]

Archive with 5 entries (5 files):
- Supplementary Figure 1.jpeg
- Supplementary Figure 2.jpeg
- Supplementary Figure 3.jpeg
- Supplementary Figure 4.jpeg
- Supplementary Figure 5.jpeg
